# Supplementary material for: Extended repertoire of CXC chemokines acting as agonists and antagonists of the human and murine atypical chemokine receptor ACKR2
Source: J Leukoc Biol. 2025 Feb 4;117(4):qiaf013. doi: 10.1093/jleuko/qiaf013 (PMC12017343; doi:10.1093/jleuko/qiaf013)
Supplement: qiaf013_Supplementary_Data [file qiaf013_supplementary_data.zip]

Archive with 3 entries (3 files):
- Supplementary Figure 1.jpg
- Supplementary Figure 2.jpg
- Supplementary Table 131224.docx
